# Supplementary material for: Associations of inflammatory cytokines with inflammatory bowel disease: a Mendelian randomization study
Source: Front Immunol. 2024 Jan 15;14:1327879. doi: 10.3389/fimmu.2023.1327879 (PMC10822978; doi:10.3389/fimmu.2023.1327879)
Supplement: Supplementary file 3 [file Table_1.xlsx]

## Sheet: CD to ICs
MR estimates, heterogeneity and horizontal pleiotropy tests of CD on inflammatory cytokines
id.exposure	id.outcome	outcome	exposure	nsnp	b_MR.Egger	se_MR.Egger	pval_MR.Egger	b_Weighted.median	se_Weighted.median	pval_Weighted.median	b_Inverse.variance.weighted	se_Inverse.variance.weighted	pval_Inverse.variance.weighted	Q_MR.Egger	Q_df_MR.Egger	Q_pval_MR.Egger	I-square_MR.Egger	Q_Inverse.variance.weighted	Q_df_Inverse.variance.weighted	Q_pval_Inverse.variance.weighted	I-square_Inverse.variance.weighted	egger_intercept	se	intercept_pval
ebi-a-GCST004132	FuZ5mc	meta_filt_CTACK_noBMI.txt	Crohn's disease || id:ebi-a-GCST004132	77	-0.0188851	0.0522885	0.718986	0.00230851	0.0289705	0.936488	0.00407703	0.0190806	0.830802	65.9479	75	0.763033	0	66.1703	76	0.782247	0	0.00400742	0.00849624	0.638532
ebi-a-GCST004132	jNiqOm	meta_filt_FGF_BASIC_noBMI.txt	Crohn's disease || id:ebi-a-GCST004132	77	-0.0683512	0.036502	0.0650302	-0.0355143	0.0190065	0.061688	-0.0192695	0.0132786	0.146732	70.3432	75	0.630673	0	72.427	76	0.594894	0	0.00854734	0.00592112	0.153034
ebi-a-GCST004132	h2YnM6	meta_filt_HGF_noBMI.txt	Crohn's disease || id:ebi-a-GCST004132	77	-0.0527027	0.0349342	0.135596	-0.00268569	0.0196365	0.891212	0.0111329	0.0127059	0.380922	55.0777	75	0.95928	0	58.9258	76	0.926411	0	0.0111139	0.00566558	0.0535136
ebi-a-GCST004132	4p3Qwz	meta_filt_IL_10_noBMI.txt	Crohn's disease || id:ebi-a-GCST004132	77	-0.0761997	0.0369574	0.0426893	-0.0368923	0.0211087	0.0805106	-0.0261279	0.0135397	0.053641	77.7964	75	0.389798	0.0359445	79.9907	76	0.354923	0.0498893	0.00871233	0.00599009	0.149992
ebi-a-GCST004132	BUnzED	meta_filt_IL_13_noBMI.txt	Crohn's disease || id:ebi-a-GCST004132	76	-0.0403574	0.0529987	0.448791	-0.0108998	0.0280227	0.697303	-0.0251932	0.0193677	0.193332	67.7482	74	0.682212	0	67.8427	75	0.708558	0	0.00264257	0.00859697	0.759415
ebi-a-GCST004132	lj5Jg0	meta_filt_IL_17_noBMI.txt	Crohn's disease || id:ebi-a-GCST004132	38	-0.0226234	0.0458452	0.624676	-0.0415002	0.02597	0.110042	-0.0296625	0.0182286	0.103684	28.6572	36	0.802971	0	28.6852	37	0.834254	0	-0.00126309	0.00754823	0.868042
ebi-a-GCST004132	x5iQ2z	meta_filt_IL_1B_noBMI.txt	Crohn's disease || id:ebi-a-GCST004132	77	0.00485159	0.0547953	0.929683	-0.0153309	0.0300232	0.609607	-0.0174156	0.020025	0.384467	75.0884	75	0.47541	0.00117719	75.2792	76	0.501794	0	-0.00388901	0.00890732	0.66365
ebi-a-GCST004132	dnK3l9	meta_filt_IL_1RA_noBMI.txt	Crohn's disease || id:ebi-a-GCST004132	77	0.00331074	0.0523761	0.949767	-0.0125656	0.0289618	0.664385	-0.0180984	0.0190973	0.343284	72.0387	75	0.575502	0	72.2314	76	0.601235	0	-0.00373287	0.00850353	0.661939
ebi-a-GCST004132	PyzcPz	meta_filt_IL_2_noBMI.txt	Crohn's disease || id:ebi-a-GCST004132	77	-0.0364063	0.0534067	0.497541	-0.039961	0.0296035	0.177056	-0.0380458	0.0195024	0.0510775	68.7247	75	0.681734	0	68.7258	76	0.710696	0	-0.000286079	0.00867548	0.973782
ebi-a-GCST004132	2roHEv	meta_filt_IL_4_noBMI.txt	Crohn's disease || id:ebi-a-GCST004132	77	-0.0391346	0.0353314	0.271555	-0.017273	0.0192573	0.369741	-0.0141825	0.0128582	0.270032	59.816	75	0.899641	0	60.3909	76	0.904866	0	0.00434616	0.005732	0.450691
ebi-a-GCST004132	YlvWm7	meta_filt_IL_5_noBMI.txt	Crohn's disease || id:ebi-a-GCST004132	77	0.034797	0.0562229	0.53785	-0.00515885	0.0301203	0.864008	-0.0146591	0.0205278	0.47516	80.555	75	0.309607	0.0689588	81.5141	76	0.311833	0.067646	-0.00863199	0.0091346	0.347705
ebi-a-GCST004132	EfYINT	meta_filt_IL_7_noBMI.txt	Crohn's disease || id:ebi-a-GCST004132	76	-0.0268241	0.0539848	0.620745	-0.0579882	0.0303178	0.055789	-0.0367956	0.0197579	0.0625568	68.607	74	0.655192	0	68.6464	75	0.684147	0	-0.00173837	0.00875836	0.843213
ebi-a-GCST004132	UHnIpv	meta_filt_IP_10_noBMI.txt	Crohn's disease || id:ebi-a-GCST004132	76	-0.0563019	0.0550025	0.309348	-0.0123161	0.0292435	0.673641	0.0123818	0.0201855	0.539614	82.3222	74	0.237509	0.101093	84.3236	75	0.216005	0.11057	0.0119641	0.00891973	0.183924
ebi-a-GCST004132	puFrkU	meta_filt_M_CSF_noBMI.txt	Crohn's disease || id:ebi-a-GCST004132	77	-0.0992537	0.0695963	0.157979	-0.0116337	0.0348339	0.738397	-0.00129079	0.0256142	0.959809	90.838	75	0.102846	0.174354	93.6064	76	0.0832122	0.18809	0.0171025	0.0113121	0.134768
ebi-a-GCST004132	2ZQv50	meta_filt_MIF_noBMI.txt	Crohn's disease || id:ebi-a-GCST004132	76	-0.0958646	0.0535899	0.0777303	-0.00758406	0.0314755	0.809593	0.00242891	0.0198553	0.902637	73.5057	74	0.494358	0	77.3862	75	0.402405	0.0308348	0.0171133	0.0086874	0.0525931
ebi-a-GCST004132	yxGfYd	meta_filt_SCF_noBMI.txt	Crohn's disease || id:ebi-a-GCST004132	77	0.00204644	0.034912	0.953413	0.0106011	0.0189016	0.574895	0.0318682	0.0126985	0.012087	54.4155	75	0.964792	0	55.2564	76	0.964882	0	0.00519254	0.00566247	0.362077
ebi-a-GCST004132	qtpWEQ	meta_filt_SDF_1A_noBMI.txt	Crohn's disease || id:ebi-a-GCST004132	77	0.0240771	0.036079	0.5066	0.0155454	0.0200197	0.437452	0.0156284	0.0131323	0.234018	72.3306	75	0.565907	0	72.3939	76	0.595971	0	-0.00147197	0.00585462	0.802177
ebi-a-GCST004132	0f0LEB	meta_filt_VEGF_noBMI.txt	Crohn's disease || id:ebi-a-GCST004132	77	-0.0763316	0.0377597	0.0467954	-0.0336256	0.0198044	0.0895301	-0.0252767	0.0137423	0.0658646	72.5478	75	0.558763	0	74.655	76	0.522151	0	0.00889319	0.00612627	0.15077

## Sheet: UC to ICs
	MR estimates, heterogeneity and horizontal pleiotropy tests of UC on inflammatory cytokines
id.exposure	id.outcome	outcome	exposure	nsnp	b_MR.Egger	se_MR.Egger	pval_MR.Egger	b_Weighted.median	se_Weighted.median	pval_Weighted.median	b_Inverse.variance.weighted	se_Inverse.variance.weighted	pval_Inverse.variance.weighted	Q_MR.Egger	Q_df_MR.Egger	Q_pval_MR.Egger	I-square_MR.Egger	Q_Inverse.variance.weighted	Q_df_Inverse.variance.weighted	Q_pval_Inverse.variance.weighted	I-square_Inverse.variance.weighted	egger_intercept	se	intercept_pval
ebi-a-GCST004133	Shl220	meta_filt_CTACK_noBMI.txt	Ulcerative colitis || id:ebi-a-GCST004133	50	-0.03359	0.0732385	0.648563	-0.0484564	0.0395446	0.220439	-0.0292582	0.0248237	0.238543	45.5247	48	0.574838	0	45.5287	49	0.61466	0	0.000711303	0.0113141	0.950132
ebi-a-GCST004133	6roXP4	meta_filt_FGF_BASIC_noBMI.txt	Ulcerative colitis || id:ebi-a-GCST004133	50	0.0378653	0.053718	0.484285	-0.0184045	0.0262833	0.483779	0.00982695	0.0180813	0.586795	53.8341	48	0.260975	0.108372	54.1793	49	0.28344	0.095596	-0.00460958	0.00830843	0.581603
ebi-a-GCST004133	rZxtzZ	meta_filt_HGF_noBMI.txt	Ulcerative colitis || id:ebi-a-GCST004133	50	0.0422418	0.0520785	0.421302	-0.0279134	0.0251049	0.266193	-0.00659338	0.0176281	0.708385	55.0442	48	0.225477	0.127973	56.1831	49	0.223771	0.127851	-0.00802649	0.0080542	0.323976
ebi-a-GCST004133	toyuJE	meta_filt_IL_10_noBMI.txt	Ulcerative colitis || id:ebi-a-GCST004133	50	0.0819926	0.0536878	0.133272	0.0215799	0.0294409	0.463565	0.0282743	0.0181995	0.120286	54.2641	48	0.247979	0.115438	55.5424	49	0.241882	0.117792	-0.00882621	0.00830034	0.292941
ebi-a-GCST004133	bu35mz	meta_filt_IL_13_noBMI.txt	Ulcerative colitis || id:ebi-a-GCST004133	50	-0.0331835	0.0761077	0.664787	-0.0180132	0.0377826	0.633534	-0.00390583	0.0256093	0.87878	50.8676	48	0.361364	0.0563736	51.0448	49	0.393222	0.0400594	0.00481097	0.0117639	0.684389
ebi-a-GCST004133	EhiiFe	meta_filt_IL_17_noBMI.txt	Ulcerative colitis || id:ebi-a-GCST004133	19	0.085574	0.0867429	0.33771	0.0258184	0.0411768	0.53065	-0.00204316	0.0293413	0.944485	14.0183	17	0.665807	0	15.1704	18	0.650238	0	-0.0134567	0.0125371	0.298115
ebi-a-GCST004133	9a6b4a	meta_filt_IL_1B_noBMI.txt	Ulcerative colitis || id:ebi-a-GCST004133	50	-0.0157109	0.0846686	0.853574	-0.0100971	0.0412928	0.806825	-0.00291879	0.0284521	0.918292	58.6347	48	0.13981	0.181373	58.6662	49	0.162286	0.164767	0.002102	0.0130868	0.873067
ebi-a-GCST004133	lGmtSB	meta_filt_IL_1RA_noBMI.txt	Ulcerative colitis || id:ebi-a-GCST004133	50	-0.00955068	0.0845323	0.910516	0.0120975	0.0377541	0.748643	0.0120556	0.0283655	0.670829	63.8397	48	0.0626193	0.248116	63.9378	49	0.0743662	0.23363	0.00354755	0.0130587	0.787047
ebi-a-GCST004133	zluYP3	meta_filt_IL_2_noBMI.txt	Ulcerative colitis || id:ebi-a-GCST004133	50	0.0126885	0.0868634	0.884475	-0.0398386	0.0379504	0.293831	-0.0260218	0.029257	0.373775	64.9097	48	0.0522879	0.260511	65.2133	49	0.0604132	0.248619	-0.00636043	0.0134246	0.637799
ebi-a-GCST004133	bHPTo6	meta_filt_IL_4_noBMI.txt	Ulcerative colitis || id:ebi-a-GCST004133	50	0.0546678	0.0519889	0.298281	0.0135247	0.0266024	0.611171	-0.000547592	0.0176651	0.975271	53.5974	48	0.268304	0.104435	55.0203	49	0.25732	0.10942	-0.00907625	0.00804035	0.264577
ebi-a-GCST004133	EVyzfW	meta_filt_IL_5_noBMI.txt	Ulcerative colitis || id:ebi-a-GCST004133	50	-0.036233	0.086462	0.67704	0.00888139	0.0383452	0.816836	-0.00758326	0.029068	0.794185	62.2192	48	0.081493	0.228533	62.38	49	0.0949173	0.214492	0.00470527	0.013358	0.726197
ebi-a-GCST004133	TC5ByJ	meta_filt_IL_7_noBMI.txt	Ulcerative colitis || id:ebi-a-GCST004133	50	0.0442612	0.0754012	0.559949	-0.0302613	0.0386054	0.433121	-0.016049	0.0256143	0.530946	47.6712	48	0.486236	0	48.3944	49	0.497587	0	-0.00991215	0.0116554	0.399308
ebi-a-GCST004133	Jdufii	meta_filt_IP_10_noBMI.txt	Ulcerative colitis || id:ebi-a-GCST004133	50	-0.00509724	0.074438	0.945691	0.0336525	0.038897	0.386945	0.0483082	0.0251045	0.0543189	50.0862	48	0.390593	0.0416513	50.6929	49	0.406603	0.0333943	0.00876617	0.0114964	0.449482
ebi-a-GCST004133	1MLjnc	meta_filt_M_CSF_noBMI.txt	Ulcerative colitis || id:ebi-a-GCST004133	50	-0.135995	0.0888136	0.132274	-0.0341095	0.0500713	0.495734	-0.000539259	0.0300302	0.985673	42.7557	48	0.686989	0	45.3821	49	0.62059	0	0.0222248	0.0137138	0.11165
ebi-a-GCST004133	IzsWUH	meta_filt_MIF_noBMI.txt	Ulcerative colitis || id:ebi-a-GCST004133	50	-0.042155	0.077866	0.590751	0.0422023	0.0393412	0.283395	0.03845	0.0264305	0.145736	51.898	48	0.324477	0.0751094	53.2068	49	0.315505	0.0790649	0.0132269	0.0120222	0.276728
ebi-a-GCST004133	rJUpMb	meta_filt_SCF_noBMI.txt	Ulcerative colitis || id:ebi-a-GCST004133	50	-0.0121241	0.0486292	0.804179	0.0314481	0.0241029	0.19198	0.0371032	0.0164608	0.024194	33.2086	48	0.948489	0	34.366	49	0.943939	0	0.00809094	0.00752082	0.287392
ebi-a-GCST004133	NAnb5m	meta_filt_SDF_1A_noBMI.txt	Ulcerative colitis || id:ebi-a-GCST004133	50	-0.00117746	0.0502429	0.9814	0.0105451	0.0271116	0.697312	0.0324619	0.017019	0.0564709	44.7555	48	0.60658	0	45.2618	49	0.625447	0	0.00553049	0.00777189	0.480156
ebi-a-GCST004133	fkuJAU	meta_filt_VEGF_noBMI.txt	Ulcerative colitis || id:ebi-a-GCST004133	50	-0.00776692	0.052554	0.883128	-0.0180177	0.0265598	0.497529	0.00525435	0.0178084	0.767956	44.1662	48	0.630678	0	44.2355	49	0.666353	0	0.00213946	0.00812402	0.793408

## Sheet: ICs to CD
MR estimates, heterogeneity and horizontal pleiotropy tests of inflammatory cytokines on CD
id.exposure	id.outcome	outcome	exposure	nsnp	b_MR Egger	se_MR Egger	pval_MR Egger	b_Weighted median	se_Weighted median	pval_Weighted median	b_Inverse variance weighted	se_Inverse variance weighted	pval_Inverse variance weighted	Q_MR Egger	Q_df_MR Egger	Q_pval_MR Egger	I-square_MR.Egger	Q_Inverse variance weighted	Q_df_Inverse variance weighted	Q_pval_Inverse variance weighted	I-square_Inverse.variance.weighted	egger_intercept	se	intercept_pval
KS8VZc	ebi-a-GCST004132	Crohn's disease || id:ebi-a-GCST004132	meta_filt_CTACK_noBMI.txt	11	0.00169912	0.0629186	0.979045	0.0439039	0.0505121	0.384751	0.00299589	0.0375265	0.936369	5.06832	9	0.828312	0	5.06898	10	0.886523	0	0.000417174	0.0162468	0.980075
5XWpa0	ebi-a-GCST004132	Crohn's disease || id:ebi-a-GCST004132	meta_filt_FGF_BASIC_noBMI.txt	7	0.0835262	0.170217	0.644411	-0.0491329	0.0993783	0.621022	-0.0302676	0.0770085	0.694288	4.0685	5	0.539596	0	4.63044	6	0.592006	0	-0.016975	0.0226446	0.48723
lfTvb8	ebi-a-GCST004132	Crohn's disease || id:ebi-a-GCST004132	meta_filt_HGF_noBMI.txt	9	0.159826	0.146805	0.312343	0.155261	0.0824775	0.0597728	0.0747952	0.0676781	0.26909	9.21774	7	0.237399	0.240595	9.79049	8	0.28004	0.182881	-0.013149	0.0199376	0.530662
GKyGTF	ebi-a-GCST004132	Crohn's disease || id:ebi-a-GCST004132	meta_filt_IL_1B_noBMI.txt	3	0.0289268	0.136082	0.866659	-0.0640462	0.0891383	0.472447	-0.0627362	0.0739267	0.396089	0.289386	1	0.590614	0	0.933074	2	0.62717	0	-0.0231717	0.0288815	0.569554
IHmD1l	ebi-a-GCST004132	Crohn's disease || id:ebi-a-GCST004132	meta_filt_IL_1RA_noBMI.txt	7	-0.232021	0.151373	0.185905	0.0229503	0.0807135	0.776148	0.0376688	0.070924	0.59534	5.29213	5	0.381278	0.0552011	9.24813	6	0.160097	0.35122	0.0453245	0.0234442	0.111021
XbavwX	ebi-a-GCST004132	Crohn's disease || id:ebi-a-GCST004132	meta_filt_IL_2_noBMI.txt	8	-0.0489275	0.0906896	0.608961	-0.00610007	0.060589	0.919805	0.00850613	0.0469872	0.856343	7.24301	6	0.298957	0.171615	7.92144	7	0.339572	0.116322	0.011719	0.0156322	0.481804
tY8bW2	ebi-a-GCST004132	Crohn's disease || id:ebi-a-GCST004132	meta_filt_IL_4_noBMI.txt	14	-0.0628544	0.0732637	0.407745	-0.0765395	0.062774	0.222736	-0.0144801	0.0457178	0.75145	12.941	12	0.373346	0.0727126	13.7218	13	0.393727	0.052599	0.00968408	0.0113812	0.41149
paKT4I	ebi-a-GCST004132	Crohn's disease || id:ebi-a-GCST004132	meta_filt_IL_5_noBMI.txt	8	0.0581086	0.111696	0.621527	0.0139183	0.0639145	0.827613	-0.0296672	0.0486645	0.542108	5.20004	6	0.518424	0	5.96229	7	0.544159	0	-0.0181556	0.0207952	0.416195
aZaaNV	ebi-a-GCST004132	Crohn's disease || id:ebi-a-GCST004132	meta_filt_IL_7_noBMI.txt	11	0.037889	0.0743327	0.622509	0.00912781	0.0465463	0.84453	-0.00550201	0.0348825	0.87467	5.61886	9	0.777374	0	6.05585	10	0.810549	0	-0.0125442	0.0189761	0.525139
Qnxf2g	ebi-a-GCST004132	Crohn's disease || id:ebi-a-GCST004132	meta_filt_IL_10_noBMI.txt	14	-0.112631	0.184238	0.552383	-0.0194406	0.0682551	0.77578	0.0439698	0.0564258	0.435833	17.6328	12	0.127304	0.31945	18.8062	13	0.129236	0.308739	0.0177387	0.0198502	0.389092
NDlRXx	ebi-a-GCST004132	Crohn's disease || id:ebi-a-GCST004132	meta_filt_IL_13_noBMI.txt	11	0.169929	0.06377	0.025845	0.0695271	0.0563487	0.21725	0.0965929	0.0387313	0.012634	6.45164	9	0.694003	0	8.5472	10	0.575546	0	-0.018093	0.0124986	0.181648
yLKZZU	ebi-a-GCST004132	Crohn's disease || id:ebi-a-GCST004132	meta_filt_IL_17_noBMI.txt	6	-0.270973	0.140709	0.126428	-0.0930584	0.101788	0.36059	0.00600492	0.0801993	0.940314	0.770139	4	0.942406	0	6.06293	5	0.300144	0.175316	0.0474567	0.0206279	0.0828838
ZXoHg9	ebi-a-GCST004132	Crohn's disease || id:ebi-a-GCST004132	meta_filt_IP_10_noBMI.txt	8	-0.123591	0.115805	0.326915	-0.00444497	0.0755364	0.953075	-0.0316211	0.0600677	0.598593	7.76073	6	0.256162	0.226877	8.8847	7	0.26104	0.212129	0.0207658	0.0222764	0.387214
BQactf	ebi-a-GCST004132	Crohn's disease || id:ebi-a-GCST004132	meta_filt_M_CSF_noBMI.txt	11	0.0731687	0.0794299	0.380989	0.0759154	0.0466318	0.10353	0.0384179	0.0352873	0.276277	11.2491	9	0.259018	0.199938	11.5533	10	0.316062	0.134448	-0.0113128	0.0229316	0.633594
CCBXF2	ebi-a-GCST004132	Crohn's disease || id:ebi-a-GCST004132	meta_filt_MIF_noBMI.txt	8	0.0469555	0.10365	0.666455	0.0943166	0.0654731	0.149715	0.125447	0.0516829	0.0152142	3.63531	6	0.725888	0	4.39854	7	0.732898	0	0.0158409	0.0181323	0.415913
yUlUPn	ebi-a-GCST004132	Crohn's disease || id:ebi-a-GCST004132	meta_filt_SCF_noBMI.txt	8	-0.0163429	0.12108	0.897045	0.0579045	0.0838889	0.490035	0.0442439	0.0653146	0.498154	2.91908	6	0.818932	0	3.27223	7	0.858729	0	0.010062	0.016932	0.574046
w7h57L	ebi-a-GCST004132	Crohn's disease || id:ebi-a-GCST004132	meta_filt_SDF_1A_noBMI.txt	9	0.0153571	0.0922949	0.872553	0.0356068	0.0747013	0.633608	0.00916486	0.0566686	0.871521	5.43125	7	0.607489	0	5.43848	8	0.709846	0	-0.00114929	0.0135209	0.93464
beUssz	ebi-a-GCST004132	Crohn's disease || id:ebi-a-GCST004132	meta_filt_VEGF_noBMI.txt	12	-0.149182	0.115521	0.225621	-0.103682	0.0743793	0.163328	-0.0406854	0.0572908	0.477608	12.6755	10	0.242385	0.211076	14.1512	11	0.22474	0.22268	0.0191832	0.0177789	0.305931

## Sheet: ICs to UC
MR estimates, heterogeneity and horizontal pleiotropy tests of inflammatory cytokines on UC
id.exposure	id.outcome	outcome	exposure	nsnp	b_MR Egger	se_MR Egger	pval_MR Egger	b_Weighted median	se_Weighted median	pval_Weighted median	b_Inverse variance weighted	se_Inverse variance weighted	pval_Inverse variance weighted	Q_MR Egger	Q_df_MR Egger	Q_pval_MR Egger	I-square_MR.Egger	Q_Inverse variance weighted	Q_df_Inverse variance weighted	Q_pval_Inverse variance weighted	I-square_Inverse.variance.weighted	egger_intercept	se	intercept_pval
2TGo1q	ebi-a-GCST004133	Ulcerative colitis || id:ebi-a-GCST004133	meta_filt_CTACK_noBMI.txt	11	-0.115674	0.0706119	0.135812	-0.061805	0.0508541	0.224236	-0.0516787	0.042566	0.224715	11.3605	9	0.251807	0.207779	12.9649	10	0.22564	0.228687	0.0203706	0.0180684	0.288725
6x8deB	ebi-a-GCST004133	Ulcerative colitis || id:ebi-a-GCST004133	meta_filt_FGF_BASIC_noBMI.txt	7	-0.0135632	0.169808	0.939436	0.000741305	0.0958607	0.99383	0.00279274	0.0766634	0.970941	0.510509	5	0.991733	0	0.522162	6	0.997558	0	0.00242708	0.0224838	0.918235
YFqy0n	ebi-a-GCST004133	Ulcerative colitis || id:ebi-a-GCST004133	meta_filt_HGF_noBMI.txt	9	-0.0289472	0.153133	0.855431	-0.0330134	0.0859448	0.700887	-0.0289369	0.068466	0.672554	10.3476	7	0.169718	0.323512	10.3476	8	0.241474	0.226871	1.59106e-06	0.0207815	0.999941
ei1bWf	ebi-a-GCST004133	Ulcerative colitis || id:ebi-a-GCST004133	meta_filt_IL_1B_noBMI.txt	3	0.210147	0.134237	0.361883	0.0485088	0.0941276	0.606307	0.013498	0.0954834	0.887582	0.38187	1	0.536604	0	3.42707	2	0.180227	0.416412	-0.0497803	0.0285265	0.331276
SEhVEu	ebi-a-GCST004133	Ulcerative colitis || id:ebi-a-GCST004133	meta_filt_IL_1RA_noBMI.txt	7	0.075688	0.16706	0.669488	0.0157842	0.0763393	0.836195	0.0526705	0.0600529	0.38045	6.86172	5	0.231129	0.27132	6.89253	6	0.3309	0.129492	-0.00391287	0.0261155	0.886756
joxJ37	ebi-a-GCST004133	Ulcerative colitis || id:ebi-a-GCST004133	meta_filt_IL_2_noBMI.txt	8	-0.0237877	0.0811015	0.779167	-0.0125749	0.0584418	0.829634	-0.000400118	0.0434135	0.992646	5.99074	6	0.424229	0	6.10729	7	0.527279	0	0.00478245	0.014008	0.744435
gWWxFR	ebi-a-GCST004133	Ulcerative colitis || id:ebi-a-GCST004133	meta_filt_IL_4_noBMI.txt	14	-0.0514114	0.0839987	0.551925	-0.00680406	0.0614737	0.911868	0.0448844	0.0553908	0.417754	17.3914	12	0.135458	0.310004	20.558	13	0.0821426	0.367644	0.0192782	0.013042	0.165125
SLSIih	ebi-a-GCST004133	Ulcerative colitis || id:ebi-a-GCST004133	meta_filt_IL_5_noBMI.txt	8	0.125866	0.111367	0.301545	-0.0118418	0.0618226	0.848099	0.0152279	0.0483792	0.752943	1.84263	6	0.933588	0	3.05914	7	0.879478	0	-0.0228898	0.0207532	0.312309
INplvF	ebi-a-GCST004133	Ulcerative colitis || id:ebi-a-GCST004133	meta_filt_IL_7_noBMI.txt	11	0.0152305	0.0742194	0.841975	-0.00342833	0.0460036	0.940594	-0.0107697	0.0348788	0.757492	4.05776	9	0.90757	0	4.21526	10	0.937114	0	-0.00748467	0.0188593	0.70071
0IQYXZ	ebi-a-GCST004133	Ulcerative colitis || id:ebi-a-GCST004133	meta_filt_IL_10_noBMI.txt	14	-0.0574417	0.17511	0.748541	9.31823e-05	0.0676032	0.9989	0.000428754	0.0515153	0.993359	15.6829	12	0.206196	0.234835	15.8402	13	0.257865	0.179305	0.00650214	0.0187394	0.734618
5rE71R	ebi-a-GCST004133	Ulcerative colitis || id:ebi-a-GCST004133	meta_filt_IL_13_noBMI.txt	11	0.0858922	0.065	0.218967	0.121538	0.0570655	0.0331884	0.094101	0.0389388	0.0156646	9.00354	9	0.436948	0.000393144	9.02843	10	0.529408	0	0.00197719	0.0125346	0.878145
iAW54s	ebi-a-GCST004133	Ulcerative colitis || id:ebi-a-GCST004133	meta_filt_IL_17_noBMI.txt	6	-0.151754	0.137899	0.332899	0.00549645	0.0968848	0.954759	-0.0048897	0.0716211	0.945569	2.98224	4	0.560801	0	4.53549	5	0.475149	0	0.0253807	0.0203649	0.280661
xya0za	ebi-a-GCST004133	Ulcerative colitis || id:ebi-a-GCST004133	meta_filt_IP_10_noBMI.txt	8	-0.0674075	0.121154	0.598074	-0.0778147	0.0730308	0.286647	-0.0697241	0.0598239	0.243821	9.20235	6	0.162514	0.347992	9.20313	7	0.238399	0.239389	-0.000530505	0.0234695	0.982699
dIWMub	ebi-a-GCST004133	Ulcerative colitis || id:ebi-a-GCST004133	meta_filt_M_CSF_noBMI.txt	11	0.0562106	0.0704247	0.445323	0.0452452	0.0453524	0.318456	0.0284302	0.0323411	0.379362	9.14138	9	0.424327	0.0154664	9.34252	10	0.499935	0	-0.00907297	0.0203887	0.66683
x0cSiX	ebi-a-GCST004133	Ulcerative colitis || id:ebi-a-GCST004133	meta_filt_MIF_noBMI.txt	8	-0.0549016	0.111713	0.640566	-0.0120441	0.0696917	0.862794	-0.0327165	0.05121	0.522908	6.95047	6	0.325452	0.136749	7.01083	7	0.427753	0.00154429	0.0044313	0.0194137	0.827027
nB2B05	ebi-a-GCST004133	Ulcerative colitis || id:ebi-a-GCST004133	meta_filt_SCF_noBMI.txt	8	0.0107367	0.150918	0.945596	0.044202	0.0886625	0.618102	0.0472288	0.0756458	0.532404	9.32212	6	0.156256	0.35637	9.44991	7	0.221947	0.259252	0.00600087	0.0209241	0.783917
ba2DiA	ebi-a-GCST004133	Ulcerative colitis || id:ebi-a-GCST004133	meta_filt_SDF_1A_noBMI.txt	9	0.187026	0.0915348	0.0803294	0.103247	0.0736744	0.161094	0.090972	0.0561246	0.10504	3.23184	7	0.862759	0	4.99643	8	0.757957	0	-0.017798	0.0133983	0.225723
Q8NLxZ	ebi-a-GCST004133	Ulcerative colitis || id:ebi-a-GCST004133	meta_filt_VEGF_noBMI.txt	12	0.0260897	0.113616	0.823007	0.0333527	0.0665036	0.616008	0.0335155	0.0528194	0.525735	12.2794	10	0.266793	0.185628	12.2863	11	0.342514	0.104692	0.00130179	0.0173911	0.941807

## Sheet: SNPs information of SCF
SNPs information of SCF with CD
SNP	effect_allele.exposure	other_allele.exposure	effect_allele.outcome	other_allele.outcome	beta.exposure	beta.outcome	eaf.exposure	eaf.outcome	remove	palindromic	ambiguous	id.outcome	se.outcome	pval.outcome	samplesize.outcome	outcome	mr_keep.outcome	pval_origin.outcome	se.exposure	samplesize.exposure	pval.exposure	pos.exposure	chr.exposure	id.exposure	exposure	mr_keep.exposure	pval_origin.exposure	data_source.exposure	action	mr_keep
rs10114470	C	T	C	T	0.1687	0.0125		0.7725	FALSE	FALSE	FALSE	yxGfYd	0.0187	0.5048	8334	meta_filt_SCF_noBMI.txt	TRUE	reported	0.0177	40266	1.75509e-21	117547772	9	ebi-a-GCST004132	Crohn's disease || id:ebi-a-GCST004132	TRUE	reported	igd	2	TRUE
rs1012636	T	G	T	G	0.1291	0.0127		0.7284	FALSE	FALSE	FALSE	yxGfYd	0.0176	0.4689	8334	meta_filt_SCF_noBMI.txt	TRUE	reported	0.0198	40266	7.01294e-11	20674811	6	ebi-a-GCST004132	Crohn's disease || id:ebi-a-GCST004132	TRUE	reported	igd	2	TRUE
rs10492862	A	C	A	C	0.1067	0.0085		0.3465	FALSE	FALSE	FALSE	yxGfYd	0.0166	0.6096	8334	meta_filt_SCF_noBMI.txt	TRUE	reported	0.0176	40266	1.26099e-09	82867456	16	ebi-a-GCST004132	Crohn's disease || id:ebi-a-GCST004132	TRUE	reported	igd	2	TRUE
rs10822050	C	T	C	T	0.1827	0.0005		0.3984	FALSE	FALSE	FALSE	yxGfYd	0.0159	0.9744	8334	meta_filt_SCF_noBMI.txt	TRUE	reported	0.0162	40266	2.34801e-29	64438771	10	ebi-a-GCST004132	Crohn's disease || id:ebi-a-GCST004132	TRUE	reported	igd	2	TRUE
rs10884966	A	G	A	G	0.1131	0.0152		0.3602	FALSE	FALSE	FALSE	yxGfYd	0.0163	0.3513	8334	meta_filt_SCF_noBMI.txt	TRUE	reported	0.0171	40266	4.12572e-11	112185596	10	ebi-a-GCST004132	Crohn's disease || id:ebi-a-GCST004132	TRUE	reported	igd	2	TRUE
rs11236797	A	C	A	C	0.176	-0.003		0.408	FALSE	FALSE	FALSE	yxGfYd	0.0157	0.8509	8334	meta_filt_SCF_noBMI.txt	TRUE	reported	0.0161	40266	8.51334e-28	76299649	11	ebi-a-GCST004132	Crohn's disease || id:ebi-a-GCST004132	TRUE	reported	igd	2	TRUE
rs112856973	C	T	C	T	-0.1612	0.0037		0.1833	FALSE	FALSE	FALSE	yxGfYd	0.02	0.8518	8334	meta_filt_SCF_noBMI.txt	TRUE	reported	0.0243	40266	3.60828e-11	40530242	5	ebi-a-GCST004132	Crohn's disease || id:ebi-a-GCST004132	TRUE	reported	igd	2	TRUE
rs114802258	T	C	T	C	-0.2245	0.0239		0.051	FALSE	FALSE	FALSE	yxGfYd	0.0369	0.5163	8334	meta_filt_SCF_noBMI.txt	TRUE	reported	0.0384	40266	5.10599e-09	160831855	1	ebi-a-GCST004132	Crohn's disease || id:ebi-a-GCST004132	TRUE	reported	igd	2	TRUE
rs1148246	T	C	T	C	-0.1323	-0.0177		0.6243	FALSE	FALSE	FALSE	yxGfYd	0.0159	0.2671	8334	meta_filt_SCF_noBMI.txt	TRUE	reported	0.0167	40266	2.08882e-15	35496626	10	ebi-a-GCST004132	Crohn's disease || id:ebi-a-GCST004132	TRUE	reported	igd	2	TRUE
rs11677002	C	T	C	T	-0.1124	0.0125		0.4544	FALSE	FALSE	FALSE	yxGfYd	0.0158	0.4276	8334	meta_filt_SCF_noBMI.txt	TRUE	reported	0.0163	40266	4.56667e-12	28614401	2	ebi-a-GCST004132	Crohn's disease || id:ebi-a-GCST004132	TRUE	reported	igd	2	TRUE
rs11683692	C	T	C	T	-0.2144	0.0335		0.0644	FALSE	FALSE	FALSE	yxGfYd	0.0315	0.2863	8334	meta_filt_SCF_noBMI.txt	TRUE	reported	0.038	40266	1.75198e-08	145509615	2	ebi-a-GCST004132	Crohn's disease || id:ebi-a-GCST004132	TRUE	reported	igd	2	TRUE
rs12131079	T	C	T	C	-0.1088	-0.0036		0.6344	FALSE	FALSE	FALSE	yxGfYd	0.0161	0.821	8334	meta_filt_SCF_noBMI.txt	TRUE	reported	0.0174	40266	3.98896e-10	155319668	1	ebi-a-GCST004132	Crohn's disease || id:ebi-a-GCST004132	TRUE	reported	igd	2	TRUE
rs1250573	A	G	A	G	-0.1522	-0.0001		0.3775	FALSE	FALSE	FALSE	yxGfYd	0.0162	0.9954	8334	meta_filt_SCF_noBMI.txt	TRUE	reported	0.0179	40266	1.92088e-17	81042475	10	ebi-a-GCST004132	Crohn's disease || id:ebi-a-GCST004132	TRUE	reported	igd	2	TRUE
rs12936409	T	C	T	C	0.1426	0.024		0.5175	FALSE	FALSE	FALSE	yxGfYd	0.0155	0.1221	8334	meta_filt_SCF_noBMI.txt	TRUE	reported	0.016	40266	4.31023e-19	38043649	17	ebi-a-GCST004132	Crohn's disease || id:ebi-a-GCST004132	TRUE	reported	igd	2	TRUE
rs1297264	G	A	G	A	-0.1769	-0.001		0.3924	FALSE	FALSE	FALSE	yxGfYd	0.016	0.9512	8334	meta_filt_SCF_noBMI.txt	TRUE	reported	0.0163	40266	1.58891e-27	16816017	21	ebi-a-GCST004132	Crohn's disease || id:ebi-a-GCST004132	TRUE	reported	igd	2	TRUE
rs13107325	T	C	T	C	0.2006	0.0619		0.0138	FALSE	FALSE	FALSE	yxGfYd	0.0677	0.3612	8334	meta_filt_SCF_noBMI.txt	TRUE	reported	0.0284	40266	1.66495e-12	103188709	4	ebi-a-GCST004132	Crohn's disease || id:ebi-a-GCST004132	TRUE	reported	igd	2	TRUE
rs1321859	T	C	T	C	-0.1049	-0.0008		0.2421	FALSE	FALSE	FALSE	yxGfYd	0.0185	0.9649	8334	meta_filt_SCF_noBMI.txt	TRUE	reported	0.0172	40266	1.17601e-09	91011673	6	ebi-a-GCST004132	Crohn's disease || id:ebi-a-GCST004132	TRUE	reported	igd	2	TRUE
rs1373904	G	A	G	A	0.141	0.024		0.1997	FALSE	FALSE	FALSE	yxGfYd	0.0194	0.2158	8334	meta_filt_SCF_noBMI.txt	TRUE	reported	0.0189	40266	9.11381e-14	44475398	13	ebi-a-GCST004132	Crohn's disease || id:ebi-a-GCST004132	TRUE	reported	igd	2	TRUE
rs144309607	T	C	T	C	-0.3712	-0.0461		0.0264	FALSE	FALSE	FALSE	yxGfYd	0.0505	0.3618	8334	meta_filt_SCF_noBMI.txt	TRUE	reported	0.047	40266	2.69215e-15	10492274	19	ebi-a-GCST004132	Crohn's disease || id:ebi-a-GCST004132	TRUE	reported	igd	2	TRUE
rs1583792	T	C	T	C	-0.0882	-0.0081		0.4129	FALSE	FALSE	FALSE	yxGfYd	0.0157	0.6051	8334	meta_filt_SCF_noBMI.txt	TRUE	reported	0.016	40266	3.26099e-08	198900288	2	ebi-a-GCST004132	Crohn's disease || id:ebi-a-GCST004132	TRUE	reported	igd	2	TRUE
rs181826	A	C	A	C	0.1162	-0.005		0.6598	FALSE	FALSE	FALSE	yxGfYd	0.0163	0.7586	8334	meta_filt_SCF_noBMI.txt	TRUE	reported	0.0167	40266	3.24489e-12	141526057	5	ebi-a-GCST004132	Crohn's disease || id:ebi-a-GCST004132	TRUE	reported	igd	2	TRUE
rs194746	T	C	T	C	0.0975	0.0064		0.5037	FALSE	FALSE	FALSE	yxGfYd	0.0157	0.6831	8334	meta_filt_SCF_noBMI.txt	TRUE	reported	0.0161	40266	1.243e-09	69282887	14	ebi-a-GCST004132	Crohn's disease || id:ebi-a-GCST004132	TRUE	reported	igd	2	TRUE
rs2002695	G	A	G	A	-0.1293	-0.0046		0.3125	FALSE	FALSE	FALSE	yxGfYd	0.0167	0.7812	8334	meta_filt_SCF_noBMI.txt	TRUE	reported	0.0189	40266	8.31189e-12	30805480	10	ebi-a-GCST004132	Crohn's disease || id:ebi-a-GCST004132	TRUE	reported	igd	2	TRUE
rs2021511	T	C	T	C	-0.1082	0.0081		0.2788	FALSE	FALSE	FALSE	yxGfYd	0.0174	0.6432	8334	meta_filt_SCF_noBMI.txt	TRUE	reported	0.0182	40266	2.63003e-09	11344903	16	ebi-a-GCST004132	Crohn's disease || id:ebi-a-GCST004132	TRUE	reported	igd	2	TRUE
rs2076756	G	A	G	A	0.385	0.0045		0.1569	FALSE	FALSE	FALSE	yxGfYd	0.0214	0.8324	8334	meta_filt_SCF_noBMI.txt	TRUE	reported	0.0174	40266	1.79887e-108	50756881	16	ebi-a-GCST004132	Crohn's disease || id:ebi-a-GCST004132	TRUE	reported	igd	2	TRUE
rs212409	A	G	A	G	-0.1096	0.0073		0.5748	FALSE	FALSE	FALSE	yxGfYd	0.0158	0.6443	8334	meta_filt_SCF_noBMI.txt	TRUE	reported	0.0162	40266	1.48696e-11	159470058	6	ebi-a-GCST004132	Crohn's disease || id:ebi-a-GCST004132	TRUE	reported	igd	2	TRUE
rs2143178	C	T	C	T	-0.2087	-0.0258		0.1149	FALSE	FALSE	FALSE	yxGfYd	0.0242	0.2859	8334	meta_filt_SCF_noBMI.txt	TRUE	reported	0.0223	40266	6.83754e-21	39660829	22	ebi-a-GCST004132	Crohn's disease || id:ebi-a-GCST004132	TRUE	reported	igd	2	TRUE
rs2188962	T	C	T	C	0.2004	-0.0038		0.305	FALSE	FALSE	FALSE	yxGfYd	0.017	0.8212	8334	meta_filt_SCF_noBMI.txt	TRUE	reported	0.016	40266	5.58856e-36	131770805	5	ebi-a-GCST004132	Crohn's disease || id:ebi-a-GCST004132	TRUE	reported	igd	2	TRUE
rs2284553	G	A	G	A	0.1277	0.0209		0.629	FALSE	FALSE	FALSE	yxGfYd	0.0162	0.1971	8334	meta_filt_SCF_noBMI.txt	TRUE	reported	0.0165	40266	1.13999e-14	34776695	21	ebi-a-GCST004132	Crohn's disease || id:ebi-a-GCST004132	TRUE	reported	igd	2	TRUE
rs2838517	C	T	C	T	-0.1456	-0.0167		0.5918	FALSE	FALSE	FALSE	yxGfYd	0.0158	0.2913	8334	meta_filt_SCF_noBMI.txt	TRUE	reported	0.0162	40266	2.02582e-19	45613825	21	ebi-a-GCST004132	Crohn's disease || id:ebi-a-GCST004132	TRUE	reported	igd	2	TRUE
rs28999107	T	G	T	G	0.1083	-0.0125		0.5111	FALSE	FALSE	FALSE	yxGfYd	0.0161	0.4363	8334	meta_filt_SCF_noBMI.txt	TRUE	reported	0.0178	40266	1.06199e-09	6493100	12	ebi-a-GCST004132	Crohn's disease || id:ebi-a-GCST004132	TRUE	reported	igd	2	TRUE
rs2948542	G	A	G	A	0.1016	0.0052		0.6359	FALSE	FALSE	FALSE	yxGfYd	0.0161	0.7479	8334	meta_filt_SCF_noBMI.txt	TRUE	reported	0.0163	40266	5.15003e-10	25856486	17	ebi-a-GCST004132	Crohn's disease || id:ebi-a-GCST004132	TRUE	reported	igd	2	TRUE
rs3122605	A	G	A	G	-0.1748	-0.0222		0.8527	FALSE	FALSE	FALSE	yxGfYd	0.0224	0.3208	8334	meta_filt_SCF_noBMI.txt	TRUE	reported	0.0227	40266	1.23709e-14	206955041	1	ebi-a-GCST004132	Crohn's disease || id:ebi-a-GCST004132	TRUE	reported	igd	2	TRUE
rs34004493	G	A	G	A	0.1258	-0.0079		0.2072	FALSE	FALSE	FALSE	yxGfYd	0.0193	0.6814	8334	meta_filt_SCF_noBMI.txt	TRUE	reported	0.0179	40266	2.00401e-12	231154012	2	ebi-a-GCST004132	Crohn's disease || id:ebi-a-GCST004132	TRUE	reported	igd	2	TRUE
rs34635748	T	C	T	C	0.4794	-0.0525		0.0299	FALSE	FALSE	FALSE	yxGfYd	0.0461	0.2554	8334	meta_filt_SCF_noBMI.txt	TRUE	reported	0.0504	40266	1.94581e-21	40824663	12	ebi-a-GCST004132	Crohn's disease || id:ebi-a-GCST004132	TRUE	reported	igd	2	TRUE
rs35171809	G	A	G	A	0.1566	-0.0127		0.4148	FALSE	FALSE	FALSE	yxGfYd	0.0157	0.4204	8334	meta_filt_SCF_noBMI.txt	TRUE	reported	0.0159	40266	9.06776e-23	167432766	6	ebi-a-GCST004132	Crohn's disease || id:ebi-a-GCST004132	TRUE	reported	igd	2	TRUE
rs3761158	A	G	A	G	-0.1098	0.0092		0.4529	FALSE	FALSE	FALSE	yxGfYd	0.0156	0.5555	8334	meta_filt_SCF_noBMI.txt	TRUE	reported	0.0165	40266	2.64911e-11	44634912	20	ebi-a-GCST004132	Crohn's disease || id:ebi-a-GCST004132	TRUE	reported	igd	2	TRUE
rs3816234	A	G	A	G	0.2704	0.0026		0.4425	FALSE	FALSE	FALSE	yxGfYd	0.0156	0.8665	8334	meta_filt_SCF_noBMI.txt	TRUE	reported	0.0162	40266	1.51217e-62	234185999	2	ebi-a-GCST004132	Crohn's disease || id:ebi-a-GCST004132	TRUE	reported	igd	2	TRUE
rs3850378	C	T	C	T	0.199	-0.0129		0.0802	FALSE	FALSE	FALSE	yxGfYd	0.0287	0.6519	8334	meta_filt_SCF_noBMI.txt	TRUE	reported	0.0267	40266	8.31381e-14	88417517	14	ebi-a-GCST004132	Crohn's disease || id:ebi-a-GCST004132	TRUE	reported	igd	2	TRUE
rs4077515	T	C	T	C	0.1848	-0.0039		0.4139	FALSE	FALSE	FALSE	yxGfYd	0.0156	0.8037	8334	meta_filt_SCF_noBMI.txt	TRUE	reported	0.0162	40266	3.14485e-30	139266496	9	ebi-a-GCST004132	Crohn's disease || id:ebi-a-GCST004132	TRUE	reported	igd	2	TRUE
rs42861	G	A	G	A	0.1243	0.0395		0.5571	FALSE	FALSE	FALSE	yxGfYd	0.0159	0.013	8334	meta_filt_SCF_noBMI.txt	TRUE	reported	0.0167	40266	8.86748e-14	28494421	16	ebi-a-GCST004132	Crohn's disease || id:ebi-a-GCST004132	TRUE	reported	igd	2	TRUE
rs4316387	C	T	C	T	-0.1292	-0.0098		0.8382	FALSE	FALSE	FALSE	yxGfYd	0.0212	0.6425	8334	meta_filt_SCF_noBMI.txt	TRUE	reported	0.0189	40266	7.74462e-12	197595569	1	ebi-a-GCST004132	Crohn's disease || id:ebi-a-GCST004132	TRUE	reported	igd	2	TRUE
rs4343432	G	A	G	A	0.1123	-0.006		0.3749	FALSE	FALSE	FALSE	yxGfYd	0.0161	0.7077	8334	meta_filt_SCF_noBMI.txt	TRUE	reported	0.0162	40266	3.50268e-12	25161236	2	ebi-a-GCST004132	Crohn's disease || id:ebi-a-GCST004132	TRUE	reported	igd	2	TRUE
rs4380956	A	G	A	G	0.132	0.0231		0.7294	FALSE	FALSE	FALSE	yxGfYd	0.0174	0.1843	8334	meta_filt_SCF_noBMI.txt	TRUE	reported	0.0165	40266	1.15213e-15	126529074	8	ebi-a-GCST004132	Crohn's disease || id:ebi-a-GCST004132	TRUE	reported	igd	2	TRUE
rs4807570	A	G	A	G	0.1811	0.0334		0.237	FALSE	FALSE	FALSE	yxGfYd	0.0183	0.06721	8334	meta_filt_SCF_noBMI.txt	TRUE	reported	0.0193	40266	6.03115e-21	1123652	19	ebi-a-GCST004132	Crohn's disease || id:ebi-a-GCST004132	TRUE	reported	igd	2	TRUE
rs492602	G	A	G	A	0.1084	-0.0142		0.3822	FALSE	FALSE	FALSE	yxGfYd	0.0159	0.3711	8334	meta_filt_SCF_noBMI.txt	TRUE	reported	0.0162	40266	2.32809e-11	49206417	19	ebi-a-GCST004132	Crohn's disease || id:ebi-a-GCST004132	TRUE	reported	igd	2	TRUE
rs55946629	A	C	A	C	0.1755	0.068		0.0773	FALSE	FALSE	FALSE	yxGfYd	0.0295	0.02109	8334	meta_filt_SCF_noBMI.txt	TRUE	reported	0.0231	40266	2.84971e-14	43851246	2	ebi-a-GCST004132	Crohn's disease || id:ebi-a-GCST004132	TRUE	reported	igd	2	TRUE
rs56116661	T	C	T	C	-0.1312	-0.0034		0.2164	FALSE	FALSE	FALSE	yxGfYd	0.0189	0.8583	8334	meta_filt_SCF_noBMI.txt	TRUE	reported	0.0212	40266	5.668e-10	188401160	3	ebi-a-GCST004132	Crohn's disease || id:ebi-a-GCST004132	TRUE	reported	igd	2	TRUE
rs5754100	C	T	C	T	0.1687	0.0056		0.3109	FALSE	FALSE	FALSE	yxGfYd	0.0168	0.7412	8334	meta_filt_SCF_noBMI.txt	TRUE	reported	0.0206	40266	3.02273e-16	21916166	22	ebi-a-GCST004132	Crohn's disease || id:ebi-a-GCST004132	TRUE	reported	igd	2	TRUE
rs6062496	A	G	A	G	0.1223	0.0349		0.6553	FALSE	FALSE	FALSE	yxGfYd	0.0166	0.03519	8334	meta_filt_SCF_noBMI.txt	TRUE	reported	0.0167	40266	2.61517e-13	62329099	20	ebi-a-GCST004132	Crohn's disease || id:ebi-a-GCST004132	TRUE	reported	igd	2	TRUE
rs61839660	T	C	T	C	0.1468	0.0664		0.038	FALSE	FALSE	FALSE	yxGfYd	0.041	0.1053	8334	meta_filt_SCF_noBMI.txt	TRUE	reported	0.0261	40266	1.98198e-08	6094697	10	ebi-a-GCST004132	Crohn's disease || id:ebi-a-GCST004132	TRUE	reported	igd	2	TRUE
rs62126620	A	G	A	G	0.144	0.031		0.1496	FALSE	FALSE	FALSE	yxGfYd	0.0221	0.1611	8334	meta_filt_SCF_noBMI.txt	TRUE	reported	0.0201	40266	8.61192e-13	33753200	19	ebi-a-GCST004132	Crohn's disease || id:ebi-a-GCST004132	TRUE	reported	igd	2	TRUE
rs62324212	A	C	A	C	0.106	-0.0099		0.5999	FALSE	FALSE	FALSE	yxGfYd	0.0161	0.539	8334	meta_filt_SCF_noBMI.txt	TRUE	reported	0.0163	40266	8.02047e-11	123560939	4	ebi-a-GCST004132	Crohn's disease || id:ebi-a-GCST004132	TRUE	reported	igd	2	TRUE
rs6451494	C	T	C	T	0.2605	-0.0094		0.5609	FALSE	FALSE	FALSE	yxGfYd	0.0156	0.5478	8334	meta_filt_SCF_noBMI.txt	TRUE	reported	0.0166	40266	8.25848e-56	40411291	5	ebi-a-GCST004132	Crohn's disease || id:ebi-a-GCST004132	TRUE	reported	igd	2	TRUE
rs6579807	T	C	T	C	0.1993	0.0228		0.1281	FALSE	FALSE	FALSE	yxGfYd	0.0236	0.3354	8334	meta_filt_SCF_noBMI.txt	TRUE	reported	0.0244	40266	3.43795e-16	150286845	5	ebi-a-GCST004132	Crohn's disease || id:ebi-a-GCST004132	TRUE	reported	igd	2	TRUE
rs6584282	G	A	G	A	-0.1658	-0.0091		0.5207	FALSE	FALSE	FALSE	yxGfYd	0.0156	0.5565	8334	meta_filt_SCF_noBMI.txt	TRUE	reported	0.016	40266	3.43716e-25	101286495	10	ebi-a-GCST004132	Crohn's disease || id:ebi-a-GCST004132	TRUE	reported	igd	2	TRUE
rs6679677	A	C	A	C	-0.2275	-0.0037		0.1495	FALSE	FALSE	FALSE	yxGfYd	0.0219	0.8674	8334	meta_filt_SCF_noBMI.txt	TRUE	reported	0.0286	40266	1.77011e-15	114303808	1	ebi-a-GCST004132	Crohn's disease || id:ebi-a-GCST004132	TRUE	reported	igd	2	TRUE
rs6704109	T	C	T	C	0.1748	-0.0044		0.2908	FALSE	FALSE	FALSE	yxGfYd	0.0171	0.7955	8334	meta_filt_SCF_noBMI.txt	TRUE	reported	0.0181	40266	5.10387e-22	172857050	1	ebi-a-GCST004132	Crohn's disease || id:ebi-a-GCST004132	TRUE	reported	igd	2	TRUE
rs6740847	G	A	G	A	-0.104	-0.0126		0.6184	FALSE	FALSE	FALSE	yxGfYd	0.016	0.4303	8334	meta_filt_SCF_noBMI.txt	TRUE	reported	0.0161	40266	9.72076e-11	182308352	2	ebi-a-GCST004132	Crohn's disease || id:ebi-a-GCST004132	TRUE	reported	igd	2	TRUE
rs6808936	G	A	G	A	0.0904	0.0072		0.4427	FALSE	FALSE	FALSE	yxGfYd	0.0157	0.6464	8334	meta_filt_SCF_noBMI.txt	TRUE	reported	0.0161	40266	1.93201e-08	141109321	3	ebi-a-GCST004132	Crohn's disease || id:ebi-a-GCST004132	TRUE	reported	igd	2	TRUE
rs6873866	C	T	C	T	-0.1314	-0.0044		0.6246	FALSE	FALSE	FALSE	yxGfYd	0.016	0.7854	8334	meta_filt_SCF_noBMI.txt	TRUE	reported	0.0164	40266	1.34586e-15	96247810	5	ebi-a-GCST004132	Crohn's disease || id:ebi-a-GCST004132	TRUE	reported	igd	2	TRUE
rs714910	C	A	C	A	-0.1531	-0.0069		0.3315	FALSE	FALSE	FALSE	yxGfYd	0.0165	0.6782	8334	meta_filt_SCF_noBMI.txt	TRUE	reported	0.0181	40266	2.49172e-17	32617265	17	ebi-a-GCST004132	Crohn's disease || id:ebi-a-GCST004132	TRUE	reported	igd	2	TRUE
rs72743461	A	C	A	C	0.1684	-0.0197		0.2657	FALSE	FALSE	FALSE	yxGfYd	0.0177	0.2644	8334	meta_filt_SCF_noBMI.txt	TRUE	reported	0.0187	40266	2.261e-19	67441750	15	ebi-a-GCST004132	Crohn's disease || id:ebi-a-GCST004132	TRUE	reported	igd	2	TRUE
rs72798422	C	T	C	T	0.5495	0.0687		0.0336	FALSE	FALSE	FALSE	yxGfYd	0.0434	0.1138	8334	meta_filt_SCF_noBMI.txt	TRUE	reported	0.0382	40266	6.04505e-47	50866917	16	ebi-a-GCST004132	Crohn's disease || id:ebi-a-GCST004132	TRUE	reported	igd	2	TRUE
rs73243877	G	A	G	A	0.1164	0.0197		0.1411	FALSE	FALSE	FALSE	yxGfYd	0.0228	0.3878	8334	meta_filt_SCF_noBMI.txt	TRUE	reported	0.0212	40266	4.11803e-08	26047616	4	ebi-a-GCST004132	Crohn's disease || id:ebi-a-GCST004132	TRUE	reported	igd	2	TRUE
rs73516754	C	A	C	A	0.1423	-0.0205		0.2581	FALSE	FALSE	FALSE	yxGfYd	0.0177	0.2461	8334	meta_filt_SCF_noBMI.txt	TRUE	reported	0.0169	40266	4.0411e-17	106459738	6	ebi-a-GCST004132	Crohn's disease || id:ebi-a-GCST004132	TRUE	reported	igd	2	TRUE
rs744166	G	A	G	A	-0.1142	-0.0113		0.4251	FALSE	FALSE	FALSE	yxGfYd	0.0158	0.4747	8334	meta_filt_SCF_noBMI.txt	TRUE	reported	0.0162	40266	1.79515e-12	40514201	17	ebi-a-GCST004132	Crohn's disease || id:ebi-a-GCST004132	TRUE	reported	igd	2	TRUE
rs7517847	G	T	G	T	-0.3447	-0.0022		0.4444	FALSE	FALSE	FALSE	yxGfYd	0.0156	0.8872	8334	meta_filt_SCF_noBMI.txt	TRUE	reported	0.0165	40266	5.83983e-97	67681669	1	ebi-a-GCST004132	Crohn's disease || id:ebi-a-GCST004132	TRUE	reported	igd	2	TRUE
rs755374	T	C	T	C	0.1969	0.0126		0.2925	FALSE	FALSE	FALSE	yxGfYd	0.0176	0.4747	8334	meta_filt_SCF_noBMI.txt	TRUE	reported	0.0174	40266	1.38007e-29	158829294	5	ebi-a-GCST004132	Crohn's disease || id:ebi-a-GCST004132	TRUE	reported	igd	2	TRUE
rs7608697	C	A	C	A	0.1229	0.0048		0.3657	FALSE	FALSE	FALSE	yxGfYd	0.016	0.7664	8334	meta_filt_SCF_noBMI.txt	TRUE	reported	0.0163	40266	4.03274e-14	61204641	2	ebi-a-GCST004132	Crohn's disease || id:ebi-a-GCST004132	TRUE	reported	igd	2	TRUE
rs77566919	A	G	A	G	-0.1089	0.0091		0.3763	FALSE	FALSE	FALSE	yxGfYd	0.0183	0.6185	8334	meta_filt_SCF_noBMI.txt	TRUE	reported	0.0185	40266	4.12696e-09	113163656	12	ebi-a-GCST004132	Crohn's disease || id:ebi-a-GCST004132	TRUE	reported	igd	2	TRUE
rs79832570	C	T	C	T	0.2234	0.0009		0.066	FALSE	FALSE	FALSE	yxGfYd	0.0371	0.9802	8334	meta_filt_SCF_noBMI.txt	TRUE	reported	0.0344	40266	8.9002e-11	145097720	8	ebi-a-GCST004132	Crohn's disease || id:ebi-a-GCST004132	TRUE	reported	igd	2	TRUE
rs80262450	A	G	A	G	0.2268	0.0062		0.1167	FALSE	FALSE	FALSE	yxGfYd	0.0244	0.7979	8334	meta_filt_SCF_noBMI.txt	TRUE	reported	0.0244	40266	1.34091e-20	12818922	18	ebi-a-GCST004132	Crohn's disease || id:ebi-a-GCST004132	TRUE	reported	igd	2	TRUE
rs938650	A	G	A	G	-0.1747	-0.0063		0.1168	FALSE	FALSE	FALSE	yxGfYd	0.0241	0.792	8334	meta_filt_SCF_noBMI.txt	TRUE	reported	0.0247	40266	1.64892e-12	129552540	8	ebi-a-GCST004132	Crohn's disease || id:ebi-a-GCST004132	TRUE	reported	igd	2	TRUE
rs9482770	C	T	C	T	0.0987	-0.0032		0.4334	FALSE	FALSE	FALSE	yxGfYd	0.0157	0.838	8334	meta_filt_SCF_noBMI.txt	TRUE	reported	0.0162	40266	1.011e-09	127443092	6	ebi-a-GCST004132	Crohn's disease || id:ebi-a-GCST004132	TRUE	reported	igd	2	TRUE
rs9656588	C	T	C	T	0.1183	0.0273		0.7142	FALSE	FALSE	FALSE	yxGfYd	0.0172	0.1134	8334	meta_filt_SCF_noBMI.txt	TRUE	reported	0.0173	40266	8.73373e-12	50306780	7	ebi-a-GCST004132	Crohn's disease || id:ebi-a-GCST004132	TRUE	reported	igd	2	TRUE
rs9836291	A	G	A	G	0.1722	0.0143		0.4306	FALSE	FALSE	FALSE	yxGfYd	0.0156	0.3608	8334	meta_filt_SCF_noBMI.txt	TRUE	reported	0.017	40266	3.77311e-24	49697459	3	ebi-a-GCST004132	Crohn's disease || id:ebi-a-GCST004132	TRUE	reported	igd	2	TRUE
SNPs information of SCF with UC
SNP	effect_allele.exposure	other_allele.exposure	effect_allele.outcome	other_allele.outcome	beta.exposure	beta.outcome	eaf.exposure	eaf.outcome	remove	palindromic	ambiguous	id.outcome	se.outcome	pval.outcome	samplesize.outcome	outcome	mr_keep.outcome	pval_origin.outcome	se.exposure	chr.exposure	pos.exposure	pval.exposure	samplesize.exposure	id.exposure	exposure	mr_keep.exposure	pval_origin.exposure	data_source.exposure	action	mr_keep
rs10272963	T	C	T	C	-0.1512	0.0088		0.4571	FALSE	FALSE	FALSE	rJUpMb	0.0157	0.5759	8334	meta_filt_SCF_noBMI.txt	TRUE	reported	0.016	7	107486902	4.10677e-21	45975	ebi-a-GCST004133	Ulcerative colitis || id:ebi-a-GCST004133	TRUE	reported	igd	2	TRUE
rs10408351	A	G	A	G	0.1548	0.0056		0.1829	FALSE	FALSE	FALSE	rJUpMb	0.0212	0.7912	8334	meta_filt_SCF_noBMI.txt	TRUE	reported	0.0204	19	33754044	2.9181e-14	45975	ebi-a-GCST004133	Ulcerative colitis || id:ebi-a-GCST004133	TRUE	reported	igd	2	TRUE
rs10761659	G	A	G	A	0.1276	0.0005		0.5199	FALSE	FALSE	FALSE	rJUpMb	0.0158	0.9751	8334	meta_filt_SCF_noBMI.txt	TRUE	reported	0.016	10	64445564	1.32709e-15	45975	ebi-a-GCST004133	Ulcerative colitis || id:ebi-a-GCST004133	TRUE	reported	igd	2	TRUE
rs10817678	A	G	A	G	0.1332	0.0013		0.6837	FALSE	FALSE	FALSE	rJUpMb	0.0167	0.9376	8334	meta_filt_SCF_noBMI.txt	TRUE	reported	0.017	9	117579457	4.41774e-15	45975	ebi-a-GCST004133	Ulcerative colitis || id:ebi-a-GCST004133	TRUE	reported	igd	2	TRUE
rs11209026	A	G	A	G	-0.483	-0.0299		0.0481	FALSE	FALSE	FALSE	rJUpMb	0.0361	0.4069	8334	meta_filt_SCF_noBMI.txt	TRUE	reported	0.0358	1	67705958	1.9948e-41	45975	ebi-a-GCST004133	Ulcerative colitis || id:ebi-a-GCST004133	TRUE	reported	igd	2	TRUE
rs1131095	C	T	C	T	0.1593	0.0143		0.4307	FALSE	FALSE	FALSE	rJUpMb	0.0156	0.3599	8334	meta_filt_SCF_noBMI.txt	TRUE	reported	0.0168	3	49714225	2.17721e-21	45975	ebi-a-GCST004133	Ulcerative colitis || id:ebi-a-GCST004133	TRUE	reported	igd	2	TRUE
rs113846785	CG	C	CG	C	-0.1627	0.0013		0.1337	FALSE	FALSE	FALSE	rJUpMb	0.0232	0.954	8334	meta_filt_SCF_noBMI.txt	TRUE	reported	0.0229	17	70611194	1.15107e-12	45975	ebi-a-GCST004133	Ulcerative colitis || id:ebi-a-GCST004133	TRUE	reported	igd	2	TRUE
rs113986290	T	C	T	C	-0.3066	-0.0855		0.0162	FALSE	FALSE	FALSE	rJUpMb	0.0639	0.1811	8334	meta_filt_SCF_noBMI.txt	TRUE	reported	0.0531	6	19781009	7.59294e-09	45975	ebi-a-GCST004133	Ulcerative colitis || id:ebi-a-GCST004133	TRUE	reported	igd	2	TRUE
rs11651246	G	T	G	T	0.147	0.0319		0.1811	FALSE	FALSE	FALSE	rJUpMb	0.0203	0.1156	8334	meta_filt_SCF_noBMI.txt	TRUE	reported	0.0219	17	40759937	2.01419e-11	45975	ebi-a-GCST004133	Ulcerative colitis || id:ebi-a-GCST004133	TRUE	reported	igd	2	TRUE
rs12825700	A	G	A	G	0.1889	-0.003		0.3263	FALSE	FALSE	FALSE	rJUpMb	0.0166	0.8553	8334	meta_filt_SCF_noBMI.txt	TRUE	reported	0.0161	12	68492980	7.33162e-32	45975	ebi-a-GCST004133	Ulcerative colitis || id:ebi-a-GCST004133	TRUE	reported	igd	2	TRUE
rs12936409	T	C	T	C	0.1365	0.024		0.5175	FALSE	FALSE	FALSE	rJUpMb	0.0155	0.1221	8334	meta_filt_SCF_noBMI.txt	TRUE	reported	0.0158	17	38043649	5.61953e-18	45975	ebi-a-GCST004133	Ulcerative colitis || id:ebi-a-GCST004133	TRUE	reported	igd	2	TRUE
rs1317209	A	G	A	G	0.1818	0.0093		0.2245	FALSE	FALSE	FALSE	rJUpMb	0.0184	0.6134	8334	meta_filt_SCF_noBMI.txt	TRUE	reported	0.0203	1	20140036	2.90269e-19	45975	ebi-a-GCST004133	Ulcerative colitis || id:ebi-a-GCST004133	TRUE	reported	igd	2	TRUE
rs13200059	A	G	A	G	0.2944	0.0436		0.0504	FALSE	FALSE	FALSE	rJUpMb	0.036	0.2268	8334	meta_filt_SCF_noBMI.txt	TRUE	reported	0.0436	6	111943234	1.48388e-11	45975	ebi-a-GCST004133	Ulcerative colitis || id:ebi-a-GCST004133	TRUE	reported	igd	2	TRUE
rs1359946	A	G	A	G	0.1571	0.0165		0.1721	FALSE	FALSE	FALSE	rJUpMb	0.0207	0.4246	8334	meta_filt_SCF_noBMI.txt	TRUE	reported	0.0202	13	27536972	6.57658e-15	45975	ebi-a-GCST004133	Ulcerative colitis || id:ebi-a-GCST004133	TRUE	reported	igd	2	TRUE
rs137845	G	A	G	A	0.1011	-0.0165		0.5764	FALSE	FALSE	FALSE	rJUpMb	0.0158	0.2944	8334	meta_filt_SCF_noBMI.txt	TRUE	reported	0.0158	22	50439430	1.502e-10	45975	ebi-a-GCST004133	Ulcerative colitis || id:ebi-a-GCST004133	TRUE	reported	igd	2	TRUE
rs16940186	C	T	C	T	0.1357	0.0251		0.1441	FALSE	FALSE	FALSE	rJUpMb	0.0224	0.2626	8334	meta_filt_SCF_noBMI.txt	TRUE	reported	0.0214	16	86009740	2.18499e-10	45975	ebi-a-GCST004133	Ulcerative colitis || id:ebi-a-GCST004133	TRUE	reported	igd	2	TRUE
rs1736161	A	G	A	G	-0.1227	-0.0041		0.3914	FALSE	FALSE	FALSE	rJUpMb	0.016	0.7966	8334	meta_filt_SCF_noBMI.txt	TRUE	reported	0.0161	21	16833222	2.22024e-14	45975	ebi-a-GCST004133	Ulcerative colitis || id:ebi-a-GCST004133	TRUE	reported	igd	2	TRUE
rs17656349	T	C	T	C	0.09	-0.0002		0.6112	FALSE	FALSE	FALSE	rJUpMb	0.0161	0.9882	8334	meta_filt_SCF_noBMI.txt	TRUE	reported	0.0159	5	149605994	1.54e-08	45975	ebi-a-GCST004133	Ulcerative colitis || id:ebi-a-GCST004133	TRUE	reported	igd	2	TRUE
rs17715902	A	G	A	G	0.0974	0.0146		0.3543	FALSE	FALSE	FALSE	rJUpMb	0.0164	0.3714	8334	meta_filt_SCF_noBMI.txt	TRUE	reported	0.0166	5	134451465	4.61796e-09	45975	ebi-a-GCST004133	Ulcerative colitis || id:ebi-a-GCST004133	TRUE	reported	igd	2	TRUE
rs2045241	A	G	A	G	-0.1063	-0.0188		0.3949	FALSE	FALSE	FALSE	rJUpMb	0.0158	0.2343	8334	meta_filt_SCF_noBMI.txt	TRUE	reported	0.0169	11	114428783	2.82599e-10	45975	ebi-a-GCST004133	Ulcerative colitis || id:ebi-a-GCST004133	TRUE	reported	igd	2	TRUE
rs2212434	T	C	T	C	0.1252	-0.0023		0.4087	FALSE	FALSE	FALSE	rJUpMb	0.0157	0.8826	8334	meta_filt_SCF_noBMI.txt	TRUE	reported	0.0159	11	76281593	2.80414e-15	45975	ebi-a-GCST004133	Ulcerative colitis || id:ebi-a-GCST004133	TRUE	reported	igd	2	TRUE
rs2836881	T	G	T	G	-0.2217	-0.0017		0.2409	FALSE	FALSE	FALSE	rJUpMb	0.0183	0.9275	8334	meta_filt_SCF_noBMI.txt	TRUE	reported	0.0186	21	40466299	1.1051e-32	45975	ebi-a-GCST004133	Ulcerative colitis || id:ebi-a-GCST004133	TRUE	reported	igd	2	TRUE
rs2838517	C	T	C	T	-0.1177	-0.0167		0.5918	FALSE	FALSE	FALSE	rJUpMb	0.0158	0.2913	8334	meta_filt_SCF_noBMI.txt	TRUE	reported	0.016	21	45613825	1.77705e-13	45975	ebi-a-GCST004133	Ulcerative colitis || id:ebi-a-GCST004133	TRUE	reported	igd	2	TRUE
rs3024493	A	C	A	C	0.21	0.0155		0.1611	FALSE	FALSE	FALSE	rJUpMb	0.0212	0.4645	8334	meta_filt_SCF_noBMI.txt	TRUE	reported	0.0209	1	206943968	7.45762e-24	45975	ebi-a-GCST004133	Ulcerative colitis || id:ebi-a-GCST004133	TRUE	reported	igd	2	TRUE
rs3812565	C	T	C	T	0.1335	-0.0121		0.373	FALSE	FALSE	FALSE	rJUpMb	0.016	0.4487	8334	meta_filt_SCF_noBMI.txt	TRUE	reported	0.016	9	139272502	6.4998e-17	45975	ebi-a-GCST004133	Ulcerative colitis || id:ebi-a-GCST004133	TRUE	reported	igd	2	TRUE
rs3820330	A	C	A	C	-0.1587	0.0068		0.2968	FALSE	FALSE	FALSE	rJUpMb	0.0171	0.6899	8334	meta_filt_SCF_noBMI.txt	TRUE	reported	0.0178	1	20142413	3.90931e-19	45975	ebi-a-GCST004133	Ulcerative colitis || id:ebi-a-GCST004133	TRUE	reported	igd	2	TRUE
rs4676408	A	G	A	G	0.1433	0.0219		0.631	FALSE	FALSE	FALSE	rJUpMb	0.0163	0.1807	8334	meta_filt_SCF_noBMI.txt	TRUE	reported	0.0167	2	241574401	1.18987e-17	45975	ebi-a-GCST004133	Ulcerative colitis || id:ebi-a-GCST004133	TRUE	reported	igd	2	TRUE
rs4728142	A	G	A	G	0.0995	-0.0099		0.4064	FALSE	FALSE	FALSE	rJUpMb	0.0157	0.529	8334	meta_filt_SCF_noBMI.txt	TRUE	reported	0.0158	7	128573967	3.23199e-10	45975	ebi-a-GCST004133	Ulcerative colitis || id:ebi-a-GCST004133	TRUE	reported	igd	2	TRUE
rs4993442	T	G	T	G	-0.0988	-0.0083		0.7089	FALSE	FALSE	FALSE	rJUpMb	0.0173	0.6299	8334	meta_filt_SCF_noBMI.txt	TRUE	reported	0.0179	22	30253256	3.54299e-08	45975	ebi-a-GCST004133	Ulcerative colitis || id:ebi-a-GCST004133	TRUE	reported	igd	2	TRUE
rs55905347	A	G	A	G	0.1054	0.0009		0.4264	FALSE	FALSE	FALSE	rJUpMb	0.0156	0.9542	8334	meta_filt_SCF_noBMI.txt	TRUE	reported	0.0166	2	199638507	2.093e-10	45975	ebi-a-GCST004133	Ulcerative colitis || id:ebi-a-GCST004133	TRUE	reported	igd	2	TRUE
rs56062135	T	C	T	C	0.1078	-0.02		0.2664	FALSE	FALSE	FALSE	rJUpMb	0.0177	0.2569	8334	meta_filt_SCF_noBMI.txt	TRUE	reported	0.0184	15	67455630	4.66101e-09	45975	ebi-a-GCST004133	Ulcerative colitis || id:ebi-a-GCST004133	TRUE	reported	igd	2	TRUE
rs6017342	C	A	C	A	0.1944	0.0049		0.5602	FALSE	FALSE	FALSE	rJUpMb	0.0162	0.7631	8334	meta_filt_SCF_noBMI.txt	TRUE	reported	0.017	20	43065028	3.95185e-30	45975	ebi-a-GCST004133	Ulcerative colitis || id:ebi-a-GCST004133	TRUE	reported	igd	2	TRUE
rs6062496	A	G	A	G	0.1359	0.0349		0.6553	FALSE	FALSE	FALSE	rJUpMb	0.0166	0.03519	8334	meta_filt_SCF_noBMI.txt	TRUE	reported	0.0163	20	62329099	8.96603e-17	45975	ebi-a-GCST004133	Ulcerative colitis || id:ebi-a-GCST004133	TRUE	reported	igd	2	TRUE
rs62180181	T	C	T	C	0.1226	0.0141		0.3863	FALSE	FALSE	FALSE	rJUpMb	0.016	0.3802	8334	meta_filt_SCF_noBMI.txt	TRUE	reported	0.0171	2	199852010	8.08351e-13	45975	ebi-a-GCST004133	Ulcerative colitis || id:ebi-a-GCST004133	TRUE	reported	igd	2	TRUE
rs67111717	G	A	G	A	0.0944	0.0162		0.3503	FALSE	FALSE	FALSE	rJUpMb	0.0164	0.3224	8334	meta_filt_SCF_noBMI.txt	TRUE	reported	0.0171	5	176790162	3.26896e-08	45975	ebi-a-GCST004133	Ulcerative colitis || id:ebi-a-GCST004133	TRUE	reported	igd	2	TRUE
rs6889364	A	G	A	G	0.1318	0.0166		0.192	FALSE	FALSE	FALSE	rJUpMb	0.0198	0.4012	8334	meta_filt_SCF_noBMI.txt	TRUE	reported	0.0228	5	40347469	7.86901e-09	45975	ebi-a-GCST004133	Ulcerative colitis || id:ebi-a-GCST004133	TRUE	reported	igd	2	TRUE
rs6933404	C	T	C	T	0.1486	0.0117		0.1863	FALSE	FALSE	FALSE	rJUpMb	0.02	0.5597	8334	meta_filt_SCF_noBMI.txt	TRUE	reported	0.0188	6	137959235	2.6903e-15	45975	ebi-a-GCST004133	Ulcerative colitis || id:ebi-a-GCST004133	TRUE	reported	igd	2	TRUE
rs72704802	T	C	T	C	-0.1223	0.0097		0.1243	FALSE	FALSE	FALSE	rJUpMb	0.0237	0.6818	8334	meta_filt_SCF_noBMI.txt	TRUE	reported	0.0206	5	554211	2.89401e-09	45975	ebi-a-GCST004133	Ulcerative colitis || id:ebi-a-GCST004133	TRUE	reported	igd	2	TRUE
rs7523335	A	G	A	G	-0.1389	0.0044		0.2716	FALSE	FALSE	FALSE	rJUpMb	0.0175	0.7996	8334	meta_filt_SCF_noBMI.txt	TRUE	reported	0.021	1	8180210	3.42137e-11	45975	ebi-a-GCST004133	Ulcerative colitis || id:ebi-a-GCST004133	TRUE	reported	igd	2	TRUE
rs755374	T	C	T	C	0.1714	0.0126		0.2925	FALSE	FALSE	FALSE	rJUpMb	0.0176	0.4747	8334	meta_filt_SCF_noBMI.txt	TRUE	reported	0.0171	5	158829294	9.72971e-24	45975	ebi-a-GCST004133	Ulcerative colitis || id:ebi-a-GCST004133	TRUE	reported	igd	2	TRUE
rs7554511	A	C	A	C	-0.1448	-0.0375		0.2051	FALSE	FALSE	FALSE	rJUpMb	0.0192	0.05089	8334	meta_filt_SCF_noBMI.txt	TRUE	reported	0.0178	1	200877562	4.26678e-16	45975	ebi-a-GCST004133	Ulcerative colitis || id:ebi-a-GCST004133	TRUE	reported	igd	2	TRUE
rs7608697	C	A	C	A	0.1597	0.0048		0.3657	FALSE	FALSE	FALSE	rJUpMb	0.016	0.7664	8334	meta_filt_SCF_noBMI.txt	TRUE	reported	0.0161	2	61204641	3.0311e-23	45975	ebi-a-GCST004133	Ulcerative colitis || id:ebi-a-GCST004133	TRUE	reported	igd	2	TRUE
rs78064630	A	G	A	G	0.1759	0.029		0.0615	FALSE	FALSE	FALSE	rJUpMb	0.0331	0.3809	8334	meta_filt_SCF_noBMI.txt	TRUE	reported	0.0308	19	10562802	1.08101e-08	45975	ebi-a-GCST004133	Ulcerative colitis || id:ebi-a-GCST004133	TRUE	reported	igd	2	TRUE
rs79051659	A	G	A	G	0.1605	0.021		0.0786	FALSE	FALSE	FALSE	rJUpMb	0.0308	0.4948	8334	meta_filt_SCF_noBMI.txt	TRUE	reported	0.0264	1	151757843	1.295e-09	45975	ebi-a-GCST004133	Ulcerative colitis || id:ebi-a-GCST004133	TRUE	reported	igd	2	TRUE
rs7911117	G	T	G	T	-0.1342	-0.0107		0.1401	FALSE	FALSE	FALSE	rJUpMb	0.0225	0.6351	8334	meta_filt_SCF_noBMI.txt	TRUE	reported	0.0239	10	27179596	1.83802e-08	45975	ebi-a-GCST004133	Ulcerative colitis || id:ebi-a-GCST004133	TRUE	reported	igd	2	TRUE
rs7911680	C	A	C	A	-0.1525	-0.0096		0.5201	FALSE	FALSE	FALSE	rJUpMb	0.0156	0.539	8334	meta_filt_SCF_noBMI.txt	TRUE	reported	0.0159	10	101293468	6.70656e-22	45975	ebi-a-GCST004133	Ulcerative colitis || id:ebi-a-GCST004133	TRUE	reported	igd	2	TRUE
rs798506	C	T	C	T	-0.1206	-0.0055		0.3455	FALSE	FALSE	FALSE	rJUpMb	0.0165	0.7398	8334	meta_filt_SCF_noBMI.txt	TRUE	reported	0.0179	7	2788912	1.46893e-11	45975	ebi-a-GCST004133	Ulcerative colitis || id:ebi-a-GCST004133	TRUE	reported	igd	2	TRUE
rs9271176	G	A	G	A	-0.3495	0.0255		0.5649	FALSE	FALSE	FALSE	rJUpMb	0.0157	0.1046	8334	meta_filt_SCF_noBMI.txt	TRUE	reported	0.0173	6	32578127	4.20049e-91	45975	ebi-a-GCST004133	Ulcerative colitis || id:ebi-a-GCST004133	TRUE	reported	igd	2	TRUE
rs9611131	C	T	C	T	-0.1494	-0.0164		0.1169	FALSE	FALSE	FALSE	rJUpMb	0.0241	0.4959	8334	meta_filt_SCF_noBMI.txt	TRUE	reported	0.0227	22	39662480	5.10623e-11	45975	ebi-a-GCST004133	Ulcerative colitis || id:ebi-a-GCST004133	TRUE	reported	igd	2	TRUE
rs989960	T	C	T	C	-0.1214	0.0133		0.5183	FALSE	FALSE	FALSE	rJUpMb	0.0156	0.3923	8334	meta_filt_SCF_noBMI.txt	TRUE	reported	0.016	7	107445727	3.28473e-14	45975	ebi-a-GCST004133	Ulcerative colitis || id:ebi-a-GCST004133	TRUE	reported	igd	2	TRUE

## Sheet: SNPs information of IL13
SNPs information of CD on IL13
SNP	effect_allele.exposure	other_allele.exposure	effect_allele.outcome	other_allele.outcome	beta.exposure	beta.outcome	eaf.exposure	eaf.outcome	remove	palindromic	ambiguous	id.outcome	chr	pos	se.outcome	samplesize.outcome	pval.outcome	outcome	originalname.outcome	outcome.deprecated	mr_keep.outcome	data_source.outcome	se.exposure	pval.exposure	samplesize.exposure	exposure	mr_keep.exposure	pval_origin.exposure	id.exposure	action	mr_keep	R2	F
rs10995604	A	G	A	G	-0.1571	-0.0109	0.8587		FALSE	FALSE	FALSE	ebi-a-GCST004132	10	65499622	0.0209	40266	0.601501	Crohn's disease || id:ebi-a-GCST004132	Crohn's disease	Crohn's disease || ||	TRUE	igd	0.0343	4.482e-06	3596	meta_filt_IL_13_noBMI.txt	TRUE	reported	NDlRXx	2	TRUE	0.00579987	20.9663
rs117795020	A	G	A	G	-0.3584	-0.068	0.0304		FALSE	FALSE	FALSE	ebi-a-GCST004132	9	90084152	0.067	40266	0.3103	Crohn's disease || id:ebi-a-GCST004132	Crohn's disease	Crohn's disease || ||	TRUE	igd	0.0716	5.479e-07	3596	meta_filt_IL_13_noBMI.txt	TRUE	reported	NDlRXx	2	TRUE	0.0069195	25.042
rs12623722	A	G	A	G	-0.1189	0.0222	0.3054		FALSE	FALSE	FALSE	ebi-a-GCST004132	2	23178683	0.0177	40266	0.2105	Crohn's disease || id:ebi-a-GCST004132	Crohn's disease	Crohn's disease || ||	TRUE	igd	0.0257	3.614e-06	3596	meta_filt_IL_13_noBMI.txt	TRUE	reported	NDlRXx	2	TRUE	0.00591698	21.3922
rs138854806	A	G	A	G	-0.4204	-0.0293	0.0247		FALSE	FALSE	FALSE	ebi-a-GCST004132	6	43780360	0.1054	40266	0.781	Crohn's disease || id:ebi-a-GCST004132	Crohn's disease	Crohn's disease || ||	TRUE	igd	0.0839	5.449e-07	3596	meta_filt_IL_13_noBMI.txt	TRUE	reported	NDlRXx	2	TRUE	0.00693362	25.0934
rs139083458	T	C	T	C	0.9995	0.18	0.0034		FALSE	FALSE	FALSE	ebi-a-GCST004132	5	26160518	0.0622	40266	0.00378504	Crohn's disease || id:ebi-a-GCST004132	Crohn's disease	Crohn's disease || ||	TRUE	igd	0.211	2.165e-06	3596	meta_filt_IL_13_noBMI.txt	TRUE	reported	NDlRXx	2	TRUE	0.00620125	22.4264
rs150836197	T	C	T	C	0.3283	-0.0515	0.0367		FALSE	FALSE	FALSE	ebi-a-GCST004132	6	43874928	0.0845	40266	0.542	Crohn's disease || id:ebi-a-GCST004132	Crohn's disease	Crohn's disease || ||	TRUE	igd	0.0713	4.136e-06	3596	meta_filt_IL_13_noBMI.txt	TRUE	reported	NDlRXx	2	TRUE	0.00586125	21.1895
rs27949	T	C	T	C	-0.1144	-0.0031	0.667		FALSE	FALSE	FALSE	ebi-a-GCST004132	5	58550823	0.0171	40266	0.8578	Crohn's disease || id:ebi-a-GCST004132	Crohn's disease	Crohn's disease || ||	TRUE	igd	0.025	4.827e-06	3596	meta_filt_IL_13_noBMI.txt	TRUE	reported	NDlRXx	2	TRUE	0.00578936	20.9281
rs28442067	A	G	A	G	-0.1379	-0.0309	0.7832		FALSE	FALSE	FALSE	ebi-a-GCST004132	3	127020789	0.0185	40266	0.0947611	Crohn's disease || id:ebi-a-GCST004132	Crohn's disease	Crohn's disease || ||	TRUE	igd	0.0286	1.413e-06	3596	meta_filt_IL_13_noBMI.txt	TRUE	reported	NDlRXx	2	TRUE	0.00642359	23.2357
rs7073807	T	C	T	C	0.1618	0.0088	0.1351		FALSE	FALSE	FALSE	ebi-a-GCST004132	10	69153428	0.0271	40266	0.745501	Crohn's disease || id:ebi-a-GCST004132	Crohn's disease	Crohn's disease || ||	TRUE	igd	0.0354	4.77e-06	3596	meta_filt_IL_13_noBMI.txt	TRUE	reported	NDlRXx	2	TRUE	0.00577584	20.879
rs76975337	T	C	T	C	-0.1211	-0.0067	0.7286		FALSE	FALSE	FALSE	ebi-a-GCST004132	3	132953823	0.0179	40266	0.7085	Crohn's disease || id:ebi-a-GCST004132	Crohn's disease	Crohn's disease || ||	TRUE	igd	0.0265	4.921e-06	3596	meta_filt_IL_13_noBMI.txt	TRUE	reported	NDlRXx	2	TRUE	0.0057738	20.8716
rs77955971	A	C	A	C	0.4408	0.0006	0.0247		FALSE	FALSE	FALSE	ebi-a-GCST004132	6	5128348	0.0545	40266	0.9914	Crohn's disease || id:ebi-a-GCST004132	Crohn's disease	Crohn's disease || ||	TRUE	igd	0.0868	3.756e-07	3596	meta_filt_IL_13_noBMI.txt	TRUE	reported	NDlRXx	2	TRUE	0.00712066	25.7752
SNPs information of UC on IL13
SNP	effect_allele.exposure	other_allele.exposure	effect_allele.outcome	other_allele.outcome	beta.exposure	beta.outcome	eaf.exposure	eaf.outcome	remove	palindromic	ambiguous	id.outcome	chr	pos	se.outcome	samplesize.outcome	pval.outcome	outcome	originalname.outcome	outcome.deprecated	mr_keep.outcome	data_source.outcome	se.exposure	pval.exposure	samplesize.exposure	exposure	mr_keep.exposure	pval_origin.exposure	id.exposure	action	mr_keep	R2	F
rs10995604	A	G	A	G	-0.1571	-0.0153	0.8587		FALSE	FALSE	FALSE	ebi-a-GCST004133	10	65499622	0.0205	45975	0.4549	Ulcerative colitis || id:ebi-a-GCST004133	Ulcerative colitis	Ulcerative colitis || ||	TRUE	igd	0.0343	4.482e-06	3596	meta_filt_IL_13_noBMI.txt	TRUE	reported	5rE71R	2	TRUE	0.00579987	20.9663
rs117795020	A	G	A	G	-0.3584	0.0195	0.0304		FALSE	FALSE	FALSE	ebi-a-GCST004133	9	90084152	0.065	45975	0.764499	Ulcerative colitis || id:ebi-a-GCST004133	Ulcerative colitis	Ulcerative colitis || ||	TRUE	igd	0.0716	5.479e-07	3596	meta_filt_IL_13_noBMI.txt	TRUE	reported	5rE71R	2	TRUE	0.0069195	25.042
rs12623722	A	G	A	G	-0.1189	0.0057	0.3054		FALSE	FALSE	FALSE	ebi-a-GCST004133	2	23178683	0.0175	45975	0.744399	Ulcerative colitis || id:ebi-a-GCST004133	Ulcerative colitis	Ulcerative colitis || ||	TRUE	igd	0.0257	3.614e-06	3596	meta_filt_IL_13_noBMI.txt	TRUE	reported	5rE71R	2	TRUE	0.00591698	21.3922
rs138854806	A	G	A	G	-0.4204	0.0749	0.0247		FALSE	FALSE	FALSE	ebi-a-GCST004133	6	43780360	0.1024	45975	0.4645	Ulcerative colitis || id:ebi-a-GCST004133	Ulcerative colitis	Ulcerative colitis || ||	TRUE	igd	0.0839	5.449e-07	3596	meta_filt_IL_13_noBMI.txt	TRUE	reported	5rE71R	2	TRUE	0.00693362	25.0934
rs139083458	T	C	T	C	0.9995	0.1594	0.0034		FALSE	FALSE	FALSE	ebi-a-GCST004133	5	26160518	0.0637	45975	0.0124099	Ulcerative colitis || id:ebi-a-GCST004133	Ulcerative colitis	Ulcerative colitis || ||	TRUE	igd	0.211	2.165e-06	3596	meta_filt_IL_13_noBMI.txt	TRUE	reported	5rE71R	2	TRUE	0.00620125	22.4264
rs150836197	T	C	T	C	0.3283	-0.0178	0.0367		FALSE	FALSE	FALSE	ebi-a-GCST004133	6	43874928	0.0841	45975	0.8325	Ulcerative colitis || id:ebi-a-GCST004133	Ulcerative colitis	Ulcerative colitis || ||	TRUE	igd	0.0713	4.136e-06	3596	meta_filt_IL_13_noBMI.txt	TRUE	reported	5rE71R	2	TRUE	0.00586125	21.1895
rs27949	T	C	T	C	-0.1144	-0.0218	0.667		FALSE	FALSE	FALSE	ebi-a-GCST004133	5	58550823	0.0169	45975	0.1965	Ulcerative colitis || id:ebi-a-GCST004133	Ulcerative colitis	Ulcerative colitis || ||	TRUE	igd	0.025	4.827e-06	3596	meta_filt_IL_13_noBMI.txt	TRUE	reported	5rE71R	2	TRUE	0.00578936	20.9281
rs28442067	A	G	A	G	-0.1379	-0.0364	0.7832		FALSE	FALSE	FALSE	ebi-a-GCST004133	3	127020789	0.0183	45975	0.0465801	Ulcerative colitis || id:ebi-a-GCST004133	Ulcerative colitis	Ulcerative colitis || ||	TRUE	igd	0.0286	1.413e-06	3596	meta_filt_IL_13_noBMI.txt	TRUE	reported	5rE71R	2	TRUE	0.00642359	23.2357
rs7073807	T	C	T	C	0.1618	0.0193	0.1351		FALSE	FALSE	FALSE	ebi-a-GCST004133	10	69153428	0.0273	45975	0.4802	Ulcerative colitis || id:ebi-a-GCST004133	Ulcerative colitis	Ulcerative colitis || ||	TRUE	igd	0.0354	4.77e-06	3596	meta_filt_IL_13_noBMI.txt	TRUE	reported	5rE71R	2	TRUE	0.00577584	20.879
rs76975337	T	C	T	C	-0.1211	-0.0101	0.7286		FALSE	FALSE	FALSE	ebi-a-GCST004133	3	132953823	0.0176	45975	0.5673	Ulcerative colitis || id:ebi-a-GCST004133	Ulcerative colitis	Ulcerative colitis || ||	TRUE	igd	0.0265	4.921e-06	3596	meta_filt_IL_13_noBMI.txt	TRUE	reported	5rE71R	2	TRUE	0.0057738	20.8716
rs77955971	A	C	A	C	0.4408	-0.0513	0.0247		FALSE	FALSE	FALSE	ebi-a-GCST004133	6	5128348	0.0565	45975	0.3635	Ulcerative colitis || id:ebi-a-GCST004133	Ulcerative colitis	Ulcerative colitis || ||	TRUE	igd	0.0868	3.756e-07	3596	meta_filt_IL_13_noBMI.txt	TRUE	reported	5rE71R	2	TRUE	0.00712066	25.7752

## Sheet: SNPs information of MIF
SNPs information of CD on MIF
SNP	effect_allele.exposure	other_allele.exposure	effect_allele.outcome	other_allele.outcome	beta.exposure	beta.outcome	eaf.exposure	eaf.outcome	remove	palindromic	ambiguous	id.outcome	chr	pos	se.outcome	samplesize.outcome	pval.outcome	outcome	originalname.outcome	outcome.deprecated	mr_keep.outcome	data_source.outcome	se.exposure	pval.exposure	samplesize.exposure	exposure	mr_keep.exposure	pval_origin.exposure	id.exposure	action	mr_keep	R2	F
rs1007888	T	C	T	C	-0.1275	-0.0304	0.6128		FALSE	FALSE	FALSE	ebi-a-GCST004132	22	24241101	0.0161	40266	0.0578695	Crohn's disease || id:ebi-a-GCST004132	Crohn's disease	Crohn's disease || ||	TRUE	igd	0.0245	1.915e-07	3533	meta_filt_MIF_noBMI.txt	TRUE	reported	CCBXF2	2	TRUE	0.00760726	27.0671
rs113218956	A	G	A	G	-0.8789	0.0171	0.0044		FALSE	FALSE	FALSE	ebi-a-GCST004132	22	25224834	0.1229	40266	0.8893	Crohn's disease || id:ebi-a-GCST004132	Crohn's disease	Crohn's disease || ||	TRUE	igd	0.1876	2.815e-06	3533	meta_filt_MIF_noBMI.txt	TRUE	reported	CCBXF2	2	TRUE	0.00617419	21.9365
rs12594190	A	G	A	G	0.1321	-0.0016	0.7008		FALSE	FALSE	FALSE	ebi-a-GCST004132	15	25036455	0.0209	40266	0.9393	Crohn's disease || id:ebi-a-GCST004132	Crohn's disease	Crohn's disease || ||	TRUE	igd	0.0266	6.85e-07	3533	meta_filt_MIF_noBMI.txt	TRUE	reported	CCBXF2	2	TRUE	0.0069323	24.6488
rs141009259	T	C	T	C	-0.6194	-0.0421	0.9886		FALSE	FALSE	FALSE	ebi-a-GCST004132	2	207976283	0.0893	40266	0.6372	Crohn's disease || id:ebi-a-GCST004132	Crohn's disease	Crohn's disease || ||	TRUE	igd	0.1285	1.444e-06	3533	meta_filt_MIF_noBMI.txt	TRUE	reported	CCBXF2	2	TRUE	0.0065335	23.2215
rs35792361	A	G	A	G	-0.2586	-0.0656	0.0591		FALSE	FALSE	FALSE	ebi-a-GCST004132	4	54292004	0.042	40266	0.1183	Crohn's disease || id:ebi-a-GCST004132	Crohn's disease	Crohn's disease || ||	TRUE	igd	0.0527	9.003e-07	3533	meta_filt_MIF_noBMI.txt	TRUE	reported	CCBXF2	2	TRUE	0.00676928	24.0652
rs35890933	T	G	T	G	0.1676	0.0099	0.8474		FALSE	FALSE	FALSE	ebi-a-GCST004132	19	22041119	0.0228	40266	0.6631	Crohn's disease || id:ebi-a-GCST004132	Crohn's disease	Crohn's disease || ||	TRUE	igd	0.0365	4.458e-06	3533	meta_filt_MIF_noBMI.txt	TRUE	reported	CCBXF2	2	TRUE	0.00593246	21.0725
rs3814097	A	G	A	G	-0.1163	-0.0286	0.5533		FALSE	FALSE	FALSE	ebi-a-GCST004132	7	90838866	0.0176	40266	0.1053	Crohn's disease || id:ebi-a-GCST004132	Crohn's disease	Crohn's disease || ||	TRUE	igd	0.0251	3.548e-06	3533	meta_filt_MIF_noBMI.txt	TRUE	reported	CCBXF2	2	TRUE	0.00604	21.4569
rs78098071	T	C	T	C	-0.4583	-0.083	0.9809		FALSE	FALSE	FALSE	ebi-a-GCST004132	5	163309739	0.0755	40266	0.2719	Crohn's disease || id:ebi-a-GCST004132	Crohn's disease	Crohn's disease || ||	TRUE	igd	0.0915	5.509e-07	3533	meta_filt_MIF_noBMI.txt	TRUE	reported	CCBXF2	2	TRUE	0.00705084	25.0733
